# Supplementary material for: Cell-Free Systems Enable the Production of AB5 Toxins for Diagnostic Applications
Source: Toxins (Basel). 2022 Mar 23;14(4):233. doi: 10.3390/toxins14040233 (PMC9027097; doi:10.3390/toxins14040233)
Supplement: Supplementary file 1 [file toxins-14-00233-s001.zip]

Archive with 1 entries (1 files):
- toxins-1599977-supplementary.pdf
